# Supplementary material for: Differential critical residues on the overlapped region of the non-structural protein-1 recognized by flavivirus and dengue virus cross-reactive monoclonal antibodies
Source: Sci Rep. 2022 Dec 13;12:21548. doi: 10.1038/s41598-022-26097-y (PMC9747715; doi:10.1038/s41598-022-26097-y)
Supplement: Supplementary file 3 — Supplementary Tables. [file 41598_2022_26097_MOESM3_ESM.xlsx]

## Sheet: Table S1
Supplementary Table S1. Kinetic binding affinity analysis of all antibodies to NS1 protein by surface plasmon resonance technology. Values shown are mean ± standard deviation from three replicates.
mAbs	NS1 antigen		DENV1-NS1			DENV2-NS1			DENV3-NS1			DENV4-NS1
	Reactivity to NS1	Isotype	Kon	Koff	KD (nM)	Kon	Koff	KD (nM)	Kon	Koff	KD (nM)	Kon	Koff	KD (nM)
			(104M-1s-1)	(10-4s-1)		(104M-1s-1)	(10-4s-1)		(104M-1s-1)	(10-4s-1)		(104M-1s-1)	(10-4s-1)
2E11	Flavi-cross-reactive	IgM	18.27 ± 9.63	0.60 ± 0.74	0.22 ± 0.27	14.60 ± 0.36	0.69 ± 0.22	0.47 ± 0.14	14.12 ± 0.88	0.48 ± 0.33	0.33 ± 0.21	30.05 ± 24.96	0.26 ± 0.15	0.12 ± 0.07
1F11	pan-DENV	IgG2a	2.85 ± 0.73	0.32 ± 0.10	1.27 ± 0.88	5.04 ± 1.94	1.65 ± 0.75	4.63 ± 4.89	6.50 ± 0.78	1.05 ± 0.71	1.72 ± 1.33	4.07 ± 1.59	1.05 ± 0.98	3.59 ± 3.86
2E3	pan-DENV	IgG1	UD	UD	UD	UD	UD	UD	UD	UD	UD	UD	UD	UD
1B2	pan-DENV	IgG1	17.98 ± 14.44	1.26 ± 0.67	0.95 ± 0.40	10.08 ± 5.41	5.38 ± 2.48	5.17 ± 0.18	10.73 ± 6.17	9.11 ± 4.35	14.92 ± 16.15	6.75 ± 1.41	4.10 ± 0.98	6.05 ± 0.62
4D2	pan-DENV	IgG1	13.92 ± 11.92	0.61 ± 0.40	0.51 ± 0.13	13.28 ± 5.58	3.92 ± 1.62	3.31 ± 1.85	16.53 ± 11.67	13.20 ± 6.62	7.52 ± 1.14	7.98 ± 1.68	3.46 ± 0.98	4.32 ± 0.86
*UD: Unable to determine. Due to 2E3 did not bind to the coated NS1 on the chip.

## Sheet: Table S2
Supplementary Table S2. List of 15-mer DENV2 NS1 synthetic peptides covering aa 1-173 with five amino-acid overlap across three different reading frames. The superscript numbers of each peptide indicate aa sequence position of NS1.
No.	Frame-1 NS1	No.	Frame-6 NS1	No.	Frame-11 NS1
1	-2QADSGCVVSWKNKEL13	25	4CVVSWKNKELKCGSG18	48	9KNKELKCGSGIFITD23
2	14KCGSGIFITDNVHTW28	26	19IFITDNVHTWTEQYK33	49	24NVHTWTEQYKFQPES38
3	29TEQYKFQPESPSKLA43	27	34FQPESPSKLASAIQK48	50	39PSKLASAIQKAHEEG53
4	44SAIQKAHEEGICGIR58	28	49AHEEGICGIRSVTRL63	51	54ICGIRSVTRLENLMW68
5	59SVTRLENLMWKQITP73	29	64ENLMWKQITPELNHI78	52	69KQITPELNHILSENE83
6	74ELNHILSENEVKLTI88	30	79LSENEVKLTIMTGDI93	53	84VKLTIMTGDIKGIMQ98
7	89MTGDIKGIMQAGKRS103	31	94KGIMQAGKRSLRPQP108	54	99AGKRSLRPQPTELKY113
8	104LRPQPTELKYSWKTW118	32	109TELKYSWKTWGKAKM123	55	114SWKTWGKAKMLSTES128
9	119GKAKMLSTESHNQTF133	33	124LSTESHNQTFLIDGP138	56	129HNQTFLIDGPETAEC143
10	134LIDGPETAECPNTNR148	34	139ETAECPNTNRAWNSL153	57	144PNTNRAWNSLEVEDY158
11	149AWNSLEVEDYGFGVF163	35	154EVEDYGFGVFTTNIW168	58	159GFGVFTTNIWLKLKE173

## Sheet: Table S3
Supplementary Table 3. Summary of relative binding index (RI) of each NS1 mutants (aa 109-130) to NS1 wild-type by each anti-NS1 Mabs with three different methods.
NS1 amino acid #			109	110	111	112	113	114	115	116	117	118	119	120	121	122	123	124	125	126	127	128	129	130
Amino acids			T	E	L	K	Y	S	W	K	T	W	G	K	A	K	M	L	S	T	E	S	H	N
Mabs	Methods	rNS1 format
2E11	WB	lysate (E. coli)	0.82	0.85	1.09	0.77	1	0.63	0	0.06	1.36	0.83	1.54	0.44	1.23	0.77	1.07	0.96	0.78	0.7	0.79	0.69	0.83	0.94
	Dot blot	lysate (E. coli)	0.866667	0.936667	0.973333	0.983333	0.966667	1.11667	0.103333	0.113333	1.14	1.06333	1.1	0.546667	1.01	0.933333	1.03667	0.973333	0.826667	0.876667	0.993333	1.11	1.05667	0.91
	ELISA	sNS1 (293T)	0.929961	1.10778	0.950195	1.0358	0.996887	0.680545	0.0299611	0.0583658	0.996498	0.932296	0.937354	0.680156	0.967704	0.994163	1.02451	0.82179	0.951362	0.932296	0.937354	0.680156	0.967704	0.994163
1F11	WB	lysate (E. coli)	0.89	1.08	1.25	0	0	0.44	0.5	0.68	0.77	0	0.03	0.99	1.31	0.88	1.2	1.27	1.01	0.8	0.82	0.92	0.89	0.96
	Dot blot	lysate (E. coli)	0.876667	0.756667	0.94	0.04	0.05	0.786667	0.876667	0.943333	0.933333	0.0433333	0.576667	0.913333	0.923333	0.823333	0.796667	1.05333	0.843333	0.953333	0.796667	0.943333	0.943333	1
	ELISA	sNS1 (293T)	1.07849	0.947228	1.13215	0.021286	0.0217295	0.230599	0.704213	0.945011	0.970288	0.0203991	0.609313	0.977384	1.09135	0.9898	1.06962	1.00665	0.901109	0.970732	1.12417	1.06341	1.12461	1.16851
2E3	WB	lysate (E. coli)	0.8	0.75	0.96	0.77	0	0	0	0.49	0.54	0	0	1.03	0.88	0.87	0.96	0.93	0.93	0.74	0.65	0.73	0.77	0.84
	Dot blot	lysate (E. coli)	0.936667	0.806667	1.03	1.30333	0.0633333	0.0833333	0.0666667	1.00333	0.76	0.0766667	0.0566667	0.956667	0.956667	1.04	0.95	0.976667	0.886667	0.963333	0.813333	1.03	1.00667	0.853333
	ELISA	sNS1 (293T)	1.10078	0.824289	2.25323	1.55297	0.124031	0.142119	0.118863	0.255814	0.55814	0.121447	0.118863	0.932817	0.788114	0.886305	0.801034	0.723514	0.658915	0.501292	0.666667	0.542636	1.48579	1.26615
1B2	WB	lysate (E. coli)	0.97	0.76	1.28	1.1	0.08	0.76	0	1.22	2.12	0	0	1.86	1.53	0.37	1.68	1.62	1.4	1.27	0.9	1.51	1.41	1.16
	Dot blot	lysate (E. coli)	0.986667	0.593333	1.29	1.40333	0.526667	0.41	0.0333333	1.16333	1.20333	0.0533333	0.0433333	0.933333	0.896667	0.246667	0.81	1.10667	0.94	1.11333	0.483333	0.95	0.9	0.88
	ELISA	sNS1 (293T)	0.906387	0.885389	0.963255	1.05424	0.721785	0.964129	0.195976	0.873141	1.02625	0.040245	0.528434	0.877515	0.865267	0.759405	0.195976	0.873141	1.02625	0.040245	0.528434	0.877515	0.865267	0.759405
4D2	WB	lysate (E. coli)	0.8	0.76	1.21	0.94	0.37	0.65	0	1.06	1.74	0	0	1.48	1.19	0.37	1.25	1.41	1.07	1.06	0.92	1.1	0.79	1.05
	Dot blot	lysate (E. coli)	0.946667	0.903333	0.993333	1.2	0.986667	0.73	0.07	1.08333	1.16	0.04	0.07	0.943333	1.00333	0.403333	0.92	1.07667	0.94	1.02333	0.723333	1.03667	0.803333	0.81
	ELISA	sNS1 (293T)	0.944115	0.861135	0.983065	1.08637	0.751905	0.978831	0.186283	0.939881	1.07197	0.0694327	0.495343	0.898391	0.953429	0.837426	1.00339	1.04234	0.898391	0.835732	0.911939	0.895851	0.979678	1.01016
		SR; Strong reduction, RI < 0.3							MR; Moderate reduction, RI = 0.3-0.6								NR; No reduction, RI > 0.6

## Sheet: Table S4
Supplementary Table 4. List of primers for alanine mutagenesis
Oligo Name	Sequence (5' to 3')	Length (nt)	Mutation	Amino acid position
D2NS1_T109A_F	CGGCCTCAGCCCGCTGAGCTGAAGTAT	27	Threonine (T) > Alanine (A)	109
D2NS1_T109A_R	ATACTTCAGCTCAGCGGGCTGAGGCCG	27
D2NS1_E110A_F	CCTCAGCCCACTGCGCTGAAGTATTCA	27	Glutamic Acid (E) > Alanine (A)	110
D2NS1_E110A_R	TGAATACTTCAGCGCAGTGGGCTGAGG	27
D2NS1_L111A_F	CAGCCCACTGAGGCGAAGTATTCATGG	27	Leucine (L) > Alanine (A)	111
D2NS1_L111A_R	CCATGAATACTTCGCCTCAGTGGGCTG	27
D2NS1_K112A_F	CCCACTGAGCTGGCGTATTCATGGAAA	27	Lysine (K) > Alanine (A)	112
D2NS1_K112A_R	TTTCCATGAATACGCCAGCTCAGTGGG	27
D2NS1_Y113A_F	ACTGAGCTGAAGGCTTCATGGAAAACA	27	Tyrosine (Y) > Alanine (A)	113
D2NS1_Y113A_R	TGTTTTCCATGAAGCCTTCAGCTCAGT	27
D2NS1_S114A_F	GAGCTGAAGTATGCATGGAAAACATGG	27	Serine (S) > Alanine (A)	114
D2NS1_S114A_R	CCATGTTTTCCATGCATACTTCAGCTC	27
D2NS1_W115A_F	CTGAAGTATTCAGCGAAAACATGGGGC	27	Tryptophan (W) > Alanine (A)	115
D2NS1_W115A_R	GCCCCATGTTTTCGCTGAATACTTCAG	27
D2NS1_K116A_F	AAGTATTCATGGGCAACATGGGGCAAA	27	Lysine (K) > Alanine (A)	116
D2NS1_K116A_R	TTTGCCCCATGTTGCCCATGAATACTT	27
D2NS1_T117A_F	TATTCATGGAAAGCATGGGGCAAAGCA	27	Threonine (T) > Alanine (A)	117
D2NS1_T117A_R	TGCTTTGCCCCATGCTTTCCATGAATA	27
D2NS1_W118A_F	TCATGGAAAACAGCGGGCAAAGCAAAA	27	Tryptophan (W) > Alanine (A)	118
D2NS1_W118A_R	TTTTGCTTTGCCCGCTGTTTTCCATGA	27
D2NS1_G119A_F	TGGAAAACATGGGCCAAAGCAAAAATG	27	Glycine (G) > Alanine (A)	119
D2NS1_G119A_R	CATTTTTGCTTTGGCCCATGTTTTCCA	27
D2NS1_K120A_F	AAAACATGGGGCGCAGCAAAAATGCTC	27	Lysine (K) > Alanine (A)	120
D2NS1_K120A_R	GAGCATTTTTGCTGCGCCCCATGTTTT	27
D2NS1_A121G_F	ACATGGGGCAAAGGAAAAATGCTCTCT	27	Alanine (A) > Glycine (G)	121
D2NS1_A121G_R	AGAGAGCATTTTTCCTTTGCCCCATGT	27
D2NS1_K122A_F	TGGGGCAAAGCAGCAATGCTCTCTACA	27	Lysine (K) > Alanine (A)	122
D2NS1_K122A_R	TGTAGAGAGCATTGCTGCTTTGCCCCA	27
D2NS1_M123A_F	GGCAAAGCAAAAGCGCTCTCTACAGAG	27	Methionine (M) > Alanine (A)	123
D2NS1_M123A_R	CTCTGTAGAGAGCGCTTTTGCTTTGCC	27
D2NS1_L124A_F	AAAGCAAAAATGGCCTCTACAGAGTCT	27	Leucine (L) > Alanine (A)	124
D2NS1_L124A_R	AGACTCTGTAGAGGCCATTTTTGCTTT	27
D2NS1_S125A_F	GCAAAAATGCTCGCTACAGAGTCTCAT	27	Serine (S) > Alanine (A)	125
D2NS1_S125A_R	ATGAGACTCTGTAGCGAGCATTTTTGC	27
D2NS1_T126A_F	AAAATGCTCTCTGCAGAGTCTCATAAC	27	Threonine (T) > Alanine (A)	126
D2NS1_T126A_R	GTTATGAGACTCTGCAGAGAGCATTTT	27
D2NS1_E127A_F	ATGCTCTCTACAGCGTCTCATAACCAG	27	Glutamic Acid (E) > Alanine (A)	127
D2NS1_E127A_R	CTGGTTATGAGACGCTGTAGAGAGCAT	27
D2NS1_S128A_F	CTCTCTACAGAGGCTCATAACCAGACC	27	Serine (S) > Alanine (A)	128
D2NS1_S128A_R	GGTCTGGTTATGAGCCTCTGTAGAGAG	27
D2NS1_H129A_F	TCTACAGAGTCTGCTAACCAGACCTTT	27	Histidine (H) > Alanine (A)	129
D2NS1_H129A_R	AAAGGTCTGGTTAGCAGACTCTGTAGA	27
D2NS1_N130A_F	ACAGAGTCTCATGCCCAGACCTTTCTC	27	Asparagine (N) > Alanine (A)	130
D2NS1_N130A_R	GAGAAAGGTCTGGGCATGAGACTCTGT	27

## Sheet:  Table S5
Supplementary Table 5. Primers for generation of ZIK-NS1 wild-type and mutant constructs
Oligo Name	Sequence (5' to 3')	Length (bp)	Mutation	Construct plasmids
wing_NS1_zika_dv2_mut_F	ACATGGGGCAAAGCAAAATTCGTCAGAGCAGCAAAGACAA	40	P112K, H113Y, G114S, A117T, S121A, Y122K	ZIKV-NS1 KYS/AK mutant
DV2_NS1_wing_mut_R	TTTGCCCCATGTTTTCCATGAATACTTCAGTTCGTTCAC	31
Q5_KYS_F	TTCATGGAAGGCTTGGGGAAAA	22	P112K, H113Y, G114S	ZIKV-NS1 KYS mutant
Q5_KYS_R	TACTTCAGTTCGTTCACAGGCAC	23
NS1-Zika-127-BamH-F	CGCGGATCCGATGTGGGGTGCTCGGTGGACTTC	33	None	ZIKV NS1 wild-type
NS1-Zika-127-stop-R	ATAAGAATGCGGCCGCTTATGCAGTCACCATTGACCTTAC	40
